# Supplementary material for: Venetoclax Use in Paediatric Haemato-Oncology Centres in Poland: A 2022 Survey
Source: Children (Basel). 2023 Apr 19;10(4):745. doi: 10.3390/children10040745 (PMC10137026; doi:10.3390/children10040745)
Supplement: Supplementary file 1 [file children-10-00745-s001.zip]

Archive with 1 entries (1 files):
- children-2294248-supplementary.pdf
